# Supplementary material for: Cubic Iron Core–Shell Nanoparticles Functionalized to Obtain High-Performance MRI Contrast Agents
Source: Materials (Basel). 2022 Mar 17;15(6):2228. doi: 10.3390/ma15062228 (PMC8955863; doi:10.3390/ma15062228)
Supplement: Supplementary file 1 [file materials-15-02228-s001.zip]

Archive with 1 entries (1 files):
- materials-1626672-supplementary.pdf
